# Supplementary material for: Experimental Mycobacterium bovis infection in three white rhinoceroses (Ceratotherium simum): Susceptibility, clinical and anatomical pathology
Source: PLoS One. 2017 Jul 7;12(7):e0179943. doi: 10.1371/journal.pone.0179943 (PMC5501512; doi:10.1371/journal.pone.0179943)
Supplement: S1 Table — (XLSX) [file pone.0179943.s001.xlsx]

## Sheet: Sheet1
PB1: Organ	Culture solid	Culture MGIT	PCR	ZN stain	AI*	SI	SNI	CNG	CMG	FIN	FN
Mandibular lymph node	0	0	na	na	0	0	0	0	0	0	0
Retropharyngeal lymph node	0	0	na	na	0	0	0	0	0	0	0
Prescapular lymph node	0	ns	na	na	0	0	0	0	0	0	0
Cervical lymph node	0	0	na	na	0	0	0	0	0	0	0
Axillary lymph node (no macro lesions)	0	0	0	0	3	0	0	0	0	0	0
Tracheo-bronchial lymph node (1-5mm φ gritty)	0	0	0	1	0	0	0	9	0	4	0
Intercostal lymph node	ns	ns	na	ns
Mediastinal lymph node	0	ns	na	na	0	0	0	0	0	0	0
Cranial sternal lymph node	ns	ns	ns	ns
Caudal sternal lymph node	0	ns	na	na	0	0	0	0	0	0	0
Pulmonary lymph node	0	ns	ns	ns
omental lymph node	0	0	na	na	0	0	0	0	0	0	0
splenic lymph node	0	0	na	na	0	0	0	0	0	0	0
gastric lymph node	0	0	na	na	0	0	0	0	0	0	0
pancreatic lymph node	0	0	na	na	0	0	0	0	0	0	0
hepatic lymph node	ns	ns	ns	ns
caecal lymph node	0	0	na	na	0	0	0	0	0	0	0
colonic lymph node	0	0	na	na	0	0	0	0	0	0	0
mesenteric lymph node	0	0	na	na	0	0	0	0	0	0	0
sacral lymph node	0	0	na	na	0	0	0	0	0	0	0
inguinal lymph node	0	0	na	na	0	0	0	0	0	0	0
sublumbar lymph node	ns	ns	ns	ns
renal lymph node	0	0	na	0	0	0	0	0	0	0	0
					3	0	0	9	0	4	0
Cranioventral and caudodorsal lung	0	ns	na	na	0	0	0	0	0	0	0
Craniolateral left lung	0	0	na	na	0	0	0	0	0	0	0
Craniomedial left lung	0	0	na	na	0	0	0	0	0	0	0
Caudolateral left lung	0	0	na	na	0	1	0	0	0	0	0
Caudomedial left lung	0	0	na	na	0	0	0	0	0	0	0
Left lung nodules ( 1mm φ x37)	0	0	0	0	1	0	0	2	27	3	6
Left lung lesion 1 (1cm φ firm tan CdM)	0	0	na	na	na	na	na	na	na	na	na
Left lung lesion 2 (4mm φ gritty CdM)	0	0	0	0	0	0	0	1	0	0	0
Left lung lesion 3 (10mm φ firm tan CdL)	0	0	0	0	0	0	0	2	0	0	0
Left lung lesion 4 (8mm φ firm tan CdM)	0	0	0	0	0	0	0	0	2	1	3
Left lung lesion 5 (8mm φ frm tan CdM)	0	0	0	0	0	0	0	0	1	0	0
Left lung lesion 6 (30x25x20mm firm tan CdM)	0	0	0	0	0	0	0	7	24	13	13
Left lung lesion 7 (25x5x5mm firm tan CdM)	0	0	1	0	0	0	0	0	1	5	6
Left lung lesion 8 (5mm φ frm tan CdM)	0	0	1	0	0	0	0	2	0	1	0
Left lung lesion 9 (firm tan CdM)	0	0	0	0	0	1	0	0	0	0	0
Left lung lesion 10 (firm tan CdM)	0	0	0	0	0	0	0	2	0	0	0
Craniolateral right lung	0	0	na	na	0	0	0	0	0	0	0
Craniomedial right lung	0	0	na	na	0	0	0	0	0	0	0
Caudolateral right lung	0	0	na	0	0	0	0	0	0	0	0
Caudomedial right lung	0	0	0	na	0	1	0	0	0	0	0
Right lung nodules (1mmφ x42)	0	0	0	0	0	0	0	0	16	5	0
Right lung lesion 1 (5mm φ haemorrhagic CdM)	0	0	0	0	0	2	0	0	0	0	0
Right lung lesion 2 (10mm φ cystic CdM)	0	0	0	0	0	1	0	0	0	2	0
	0	0	2	0	1	6	0	16	71	30	28
ns, not sampled
na, not applied
*AI, acute inflammation; SI, subacute lymphoplasmacytic inflammation; SNI, subacute necrotizing inflammation; CNG, chronic necrogranuloma; CMG, chronic mineralized granuloma; FIN, fibrous nodule with inflammatory cells in the center; FN, fibrous nodule
