# Supplementary material for: Experimental Mycobacterium bovis infection in three white rhinoceroses (Ceratotherium simum): Susceptibility, clinical and anatomical pathology
Source: PLoS One. 2017 Jul 7;12(7):e0179943. doi: 10.1371/journal.pone.0179943 (PMC5501512; doi:10.1371/journal.pone.0179943)
Supplement: S2 Table — (XLSX) [file pone.0179943.s002.xlsx]

## Sheet: Sheet1
PB2: Organ	Culture solid	Culture MGIT	PCR	ZN stain	AI	SI	SNI	CNG	CMG	FIN	FN
Mandibular lymph node	0	0	na	na	0	0	0	0	0	0	0
Retropharyngeal lymph node	0	0	na	na	0	0	0	0	0	0	0
Prescapular lymph node	0	0	na	na	0	0	0	0	0	0	0
Cervical lymph node	0	0	na	na	0	0	0	0	0	0	0
Axillary lymph node	0	0	na	na	0	0	0	0	0	0	0
Tracheo-bronchial lymph node (1-5mmφ gritty)	0	0	0	1	0	0	0	3	0	0	0
Intercostal lymph node	ns	ns	ns	ns
Mediastinal lymph node	0	ns	na	n a	0	0	0	0	0	0	0
Cranial sternal lymph node	ns	ns	ns	ns
Caudal sternal lymph node	0	0	na	na	0	0	0	0	0	0	0
Pulmonary lymph node	0	ns	na	0	0	0	0	0	0	0	0
omental lymph node	0	0	na	na	0	0	0	0	0	0	0
splenic lymph node	0	0	na	na	0	0	0	0	0	0	0
gastric lymph node	0	0	na	na	0	0	0	0	0	0	0
pancreatic lymph node	0	0	na	na	0	0	0	0	0	0	0
hepatic lymph node	0	0	na	na	0	0	0	0	0	0	0
caecal lymph node	0	ns	na	na	0	0	0	0	0	0	0
colonic lymph node	0	0	na	na	0	0	0	0	0	0	0
mesenteric lymph node	0	0	na	na	0	0	0	0	0	0	0
sacral lymph node	0	0	na	na	0	0	0	0	0	0	0
inguinal lymph node	0	0	na	na	0	0	0	0	0	0	0
sublumbar lymph node	0	ns	na	na	0	0	0	0	0	0	0
renal lymph node	0	0	na	na	0	0	0	0	0	0	0
			0	1	0	0	0	3	0	0	0
Cranioventral and caudodorsal lung	0	ns	na	na	0	0	0	0	0	0	0
Craniolateral left lung	0	0	na	0	0	0	0	0	0	0	0
Craniomedial left lung	0	0	na	0	0	0	0	0	0	0	0
Caudolateral left lung	0	0	0	0	0	2	0	0	0	0	0
Caudomedial left lung	0	0	0	0	0	5	0	0	0	0	0
Left lung nodules ( 1mm φ x58)	0	ns	0	0	0	4	0	4	26	2	2
Left lung lesion 1 (7mm φ cyst CdL)	0	ns	0	0	0	1	0	0	2	1	2
Left lung lesion 2 (7mm φ cluster tiny white foci CdM)	0	0	0	0	0	0	1	1	7	0	2
Left lung lesion 3 (10mm φ haemorrhagic CdM)	0	0	0	0	3	0	0	0	0	0	0
Left lung lesion 4 (5mm φ haemorrhagic CdM)	0	0	0	0	0	0	0	0	0	0	0
Left lung lesion 5 (9x3x3mm cystic CdM)	ns	ns	ns	ns
Left lung lesion 6 (7x3x3mm firm yellow gritty CdM)	0	0	0	0	0	0	0	2	0	0	0
Left lung lesion 7 (25x5x5mm firm tan CdL)	0	0	0	0	0	0	0	1	0	0	0
Left lung lesion 8 (4mm φ frim tan x2 CdM)	0	0	0	0	0	7	4	0	0	0	0
Left lung lesion 9 (50x5x6mm haemorrhagic and firm tan CdM)	0	0	0	0	0	1	4	0	0	0	0
Left lung lesion 10 (5mm φ firm tan CdL)	0	0	0	0	0	0	0	1	0	0	0
Left lung lesion 11 (10mm φ haemorrhagic gritty CdL	0	0	0	0	0	0	0	0	2	0	0
Left lung lesion 12 (10mm φ CdL)	0	0	0	0	0	0	0	1	0	0	1
Left lung lesion 13 (15x7x7mm red and white CdM)	0	0	0	0	1	0	0	5	0	0	0
Craniolateral right lung	0	0	na	0	0	0	0	0	0	0	0
Craniomedial right lung	0	0	0	0	0	2	0	0	0	0	0
Caudolateral right lung	0	0	0	0	0	1	0	0	0	0	0
Caudomedial right lung	0	0	na	0	0	0	0	0	0	0	0
Right lung nodules (1mmφ x84)	0	ns	0	0	3	7	0	9	18	1	2
Right lung lesion 1 (2mm φ pale tan CdM)	0	ns	0	0	0	0	0	4	0	0	0
Right lung lesion 2 (25x95x5mm, cluster pale tan CdL)	0	0	0	0	0	0	0	0	1	0	0
Right lung lesion 3 (6mm φ oake tab gritty CdL)	0	0	0	0	0	0	0	0	1	0	0
Right lung lesion 4 (loose groups 2-5 mm φ pale tan CdM)	0	0	0	0	0	0	0	12	0	0	0
Right lung lesion 5 (10mm φ pale tan CdM)	0	ns	0	0	0	0	0	1	0	0	0
Right lung lesion 6 (3mm φ congested CdL)	0	ns	na	0	0	0	0	0	0	0	0
Right lung lesion 7 (7mm φ cluster pale tan gritty CdL)	0	0	0	0	0	0	0	0	1	0	0
Right lung lesion 8 (10mm φ haemorrhagic CdM)	0	0	1	0	4	0	0	0	0	0	0
Right lung lesion 9 (30x10x5mm cluster firm tan CdM)	0	0	0	0	0	2	0	3	1	0	0
Right lung lesion 10 (9.5x3x2.5mm cluster firm tan CdM)	0	0	0	0	0	0	0	0	0	0	0
	0	0	1	2	11	32	9	44	59	4	9
