# Supplementary material for: Experimental Mycobacterium bovis infection in three white rhinoceroses (Ceratotherium simum): Susceptibility, clinical and anatomical pathology
Source: PLoS One. 2017 Jul 7;12(7):e0179943. doi: 10.1371/journal.pone.0179943 (PMC5501512; doi:10.1371/journal.pone.0179943)
Supplement: S3 Table — (XLSX) [file pone.0179943.s003.xlsx]

## Sheet: Sheet1
PB4: Organ	Culture solid	Culture MGIT	PCR	ZN stain	AI	SI	SNI	CNG	CMG	FIN	FN
Mandibular lymph node	0	0	na	na	na	na	na	na	na	na	na
Retropharyngeal lymph node	0	0	na	na	na	na	na	na	na	na	na
Prescapular lymph node	0	ns	na	na	na	na	na	na	na	na	na
Cervical lymph node	0	0	na	na	na	na	na	na	na	na	na
Axillary lymph node	0	0	ns	ns
Tracheo-bronchial lymph node (2-5mm φ gritty)	0	0	na	na	0	0	0	0	0	0	0
Intercostal lymph node	0	0	na	na	0	0	0	0	0	0	0
Mediastinal lymph node	ns	ns	ns	ns
Cranial sternal lymph node	ns	ns	ns	ns
Caudal sternal lymph node	ns	ns	ns	ns
Pulmonary lymph node	ns	ns	ns	ns
omental lymph node	ns	ns	ns	ns
splenic lymph node	0	0	na	na	0	0	0	0	0	0	0
gastric lymph node	0	0	na	na	0	0	0	0	0	0	0
pancreatic lymph node	0	0	na	na	0	0	0	0	0	0	0
hepatic lymph node	ns	ns	ns	ns
caecal lymph node	ns	ns	na	na	0	0	0	0	0	0	0
colonic lymph node	0	0	na	na	0	0	0	0	0	0	0
mesenteric lymph node	0	0	na	na	0	0	0	0	0	0	0
sacral lymph node	0	0	na	na	0	0	0	0	0	0	0
inguinal lymph node	0	0	na	na	0	0	0	0	0	0	0
sublumbar lymph node	0	0	na	na	0	0	0	0	0	0	0
renal lymph node	0	0	na	na	0	0	0	0	0	0	0
Cranioventral and caudodorsal lung	ns	ns	ns	ns
Craniolateral left lung	0	0	na	na	0	0	0	0	0	0	0
Craniomedial left lung	0	0	na	na	0	0	0	0	0	0	0
Caudolateral left lung	0	0	na	na	0	0	0	0	0	0	0
Caudomedial left lung	0	0	na	na	0	0	0	0	0	0	0
Left lung nodules ( 1mm φ x36)	0	ns	0	0	0	1	0	3	0	1	0
Left lung lesion 1 (2x5mm cluster yellow gritty CdL)	0	0	na	na	0	0	0	0	0	0	0
Left lung lesion 2 (3mm φ firm tan CdM)	0	ns	na	na	0	0	0	0	0	0	0
Left lung lesion 3 (10mm φ cluster yellow gritty CdM)	0	0	0	0	0	3	2	0	0	0	0
Left lung lesion 4 (5mm φ firm tan CdM)	0	ns	0	0	0	2	0	0	0	0	0
Left lung lesion 5 (7mm φ firm tan CdL)	0	0	0	0	0	1	0	0	0	0	0
Craniolateral right lung	0	0	na	na	0	0	0	0	0	0	0
Craniomedial right lung	0	0	0	0	0	1	0	0	0	0	0
Caudolateral right lung	ns	ns	ns	ns
Caudomedial right lung	0	0	0	0	2	0	0	0	0	0	0
Right lung nodules (1mmφ x58)	0	ns	0	0	2	6	0	4	2	0	0
				0	4	14	2	7	2	1	0
