# Supplementary material for: Experimental Mycobacterium bovis infection in three white rhinoceroses (Ceratotherium simum): Susceptibility, clinical and anatomical pathology
Source: PLoS One. 2017 Jul 7;12(7):e0179943. doi: 10.1371/journal.pone.0179943 (PMC5501512; doi:10.1371/journal.pone.0179943)
Supplement: S4 Table — (XLSX) [file pone.0179943.s004.xlsx]

## Sheet: Sheet1
ID	Final ID		Age	Sex	Clinical history	Organ	Cytology (ZN positive)	Culture	PCR	Histology (ZN positive)	AI	SI	SNI	CNG	CMG	FIN	FN
09Z126	C1	Skukuza boma	adult	male	Euthanased due to suspected tuberculosis	Retropharyngeal lymph node	0		0	1	0	0	0	2	0	0	0
						Lung	nd		0	0	1	0	1	13	0	2	5
09Z132	C2	Ear tag 14, 4A664Z3A07, Skukuza Boma	subadult	female	a briefly captive rhinoceros that died of Salmonella Chicagoenteritis	Mesenteric lymph node	nd		na	0	0	0	0	0	0	0	na
						Mammary lymph node	nd		na	0	0	0	0	0	0	0	na
						Lung	nd		0	0	0	0	0	1	0	0	3
09Z153	C3	Nwatswitshaka	2 year old	male	died of acute neutrophilic lymphadenitis due to suspected Streptococcal infection	inguinal lymph node	nd		nd	0	0	0	0	1	0	0	0
						Lung	nd		0	0	0	0	0	30	0	0	1
10Z162	C4	Skukuza, Bume Rd, N09/24 (1)	young adult	male	died of complications of trauma	Lymph nodes (not identified)	nd		na	0	0	0	0	0	0	0	0
						Lung	nd		0	0	0	0	0	10	1	0	13
14Z187	C5	N11/36, 11/978, 0540/2011	15 year old	male	died of gunshot injury	Thoracic lymph node	1	M. moriokaense	nd	nd
						Lung	nd		nd	nd	0	0	0	0	0	0	1
14Z188	C6	N12/02, 0010/2012, Lab 12/27	3-5 year old	male	died of gunshot injury	Head, abdominal, thoracic, peripheral lymph nodes	0	0	nd	nd
						Lung	nd		nd	nd	1	3	0	0	0	0	0
14Z189	C7	011/2012, N12/03, 12/28	3 year old	female	died of gunshot injury	Lung	nd		0	0	0	0	0	3	0	0	1
14Z190	C8	N11/34, 0535/2011, Lab 11/953	adult	female	died of gunshot injury	Lung	nd		0	0	0	0	0	9	0	0	0
14Z191	C9	N14/05, 0012/2014, Lab 14/15	elderly	male	euthanased due to chronic glomerulopathy	Lung	nd		0	0	0	0	1	20	16	0	18
						Retrobulbar adipose tissue	nd		0	0	1	0	0	0	0	0	0
14Z192	C10	0513/2013, N13/12, Lab 13/514	adult	male	died of gunshot injury	Lung	nd		0	0	0	0	2	0	0	0	0
14Z210	C11	N14/23, Lab 14/346	adult	male	died of gunshot injury	Right craniolateral lung	nd		0	0	0	0	2	0	0	0	0
						Right craniomedial lung	nd		0	0	0	0	1	0	0	0	0
						Right caudolateral lung	nd		0	0	0	0	2	0	0	0	0
						Right caudomedial lung	nd		na	0	0	0	0	0	0	1	4
						Left craniolateral lung	nd		na	0	0	0	0	0	0	0	0
						Left craniomedial lung	nd		0	0	0	0	1	0	0	0	1
						Left caudolateral lung	nd		0	0	0	0	1	1	0	0	0
						Left caudomedial lung	nd		0	0	0	1	2	0	0	0	0
						Left caudolateral lung lesion	nd		0	0	0	0	1	0	1	0	0
